# Supplementary material for: The Involvement of the European Master in Disaster Medicine (EMDM) Alumni in the COVID-19 Pandemic Response: An Example of the Perceived Relevance of Disaster Medicine Education during Disasters
Source: Prehosp Disaster Med. 2022 Sep 15:1–7. doi: 10.1017/S1049023X22001340 (PMC9530386; doi:10.1017/S1049023X22001340)
Supplement: Supplementary file 1 [file pdmsup.zip]

Archive with 2 entries (2 files):
- S1049023X22001340sup001.docx
- S1049023X22001340sup002.docx
